# Supplementary material for: Local sequence alignments statistics: deviations from Gumbel statistics in the rare-event tail
Source: Algorithms Mol Biol. 2007 Jul 11;2:9. doi: 10.1186/1748-7188-2-9 (PMC1945026; doi:10.1186/1748-7188-2-9)
Supplement: Additional file 1 — Fit parameter of the modified Gumbel distribution. CSV file (tabulator separated) of fit parameters of the modified Gumbel distribution Eq. (18) using different scoring matrices (BLOSUM62 and (PAM250) and gap costs. 104 λ2extra MathType@MTEF@5@5@+=feaafiart1ev1aaatCvAUfKttLearuWrP9MDH5MBPbIqV92AaeXatLxBI9gBaebbnrfifHhDYfgasaacH8akY=wiFfYdH8Gipec8Eeeu0xXdbba9frFj0=OqFfea0dXdd9vqai=hGuQ8kuc9pgc9s8qqaq=dirpe0xb9q8qiLsFr0=vr0=vr0dc8meaabaqaciaacaGaaeqabaqabeGadaaakeaaiiGacqWF7oaBdaqhaaWcbaGaeGOmaidabaGaeeyzauMaeeiEaGNaeeiDaqNaeeOCaiNaeeyyaegaaaaa@3671@ describes the estimated value of λ2 using the scaling relation Eq. (19) (for small gap costs only). [file 1748-7188-2-9-S1.csv]

Substitution matrix	Gap costs (alpha,beta)	L,M	lambda	Dlambda	10e4 lambda2	10e4 Delta lambda2	K	DK	S0	DS0	Chi2	10e4 lambda2(extra)	10e4 Dlambda2(extra)
BLOSUM62	(10,1)	40	0.3272	0.108%	8.6347	0.412%	0.1028	0.65%	15.597	0.0676%	79.05	8.156	12.485%
BLOSUM62	(10,1)	60	0.3034	0.086%	6.2007	0.285%	0.0751	0.6%	18.455	0.0645%	49.4	6.1711	12.907%
BLOSUM62	(10,1)	80	0.2892	0.07%	4.8781	0.222%	0.0612	0.53%	20.644	0.054%	21.67	5.0458	13.28%
BLOSUM62	(10,1)	100	0.2747	0.072%	4.3187	0.33%	0.0472	0.58%	22.413	0.0611%	39.42	4.3056	13.627%
BLOSUM62	(10,1)	150	0.2541	0.083%	3.2974	0.529%	0.0303	0.61%	25.682	0.0422%	39.46	3.2047	14.437%
BLOSUM62	(10,1)	200	0.2432	0.063%	2.6343	0.344%	0.0241	0.52%	28.257	0.0412%	10.47	2.5806	15.214%
BLOSUM62	(10,1)	250	0.2359	0.071%	2.1999	0.454%	0.0198	0.6%	30.196	0.0459%	9.4	2.1701	15.984%
BLOSUM62	(10,1)	300	0.2303	0.061%	1.9101	0.348%	0.0174	0.54%	31.934	0.0408%	2	1.8758	16.758%
BLOSUM62	(10,1)	350	0.2261	0.046%	1.6404	0.239%	0.0153	0.41%	33.334	0.03%	1.27	1.6525	17.544%
BLOSUM62	(10,1)	400	0.2224	0.052%	1.4806	0.266%	0.0136	0.49%	34.556	0.0369%	1.36	1.4762	18.347%
BLOSUM62	(10,1)	600	0.214	0.062%	1.0206	0.384%	0.0106	0.64%	38.561	0.0472%	2.15	1.025	21.787%
BLOSUM62	(10,1)	800	0.209	0.063%	0.766	0.419%	0.0088	0.67%	41.32	0.0457%	1.82	0.7691	25.697%
BLOSUM62	(12,1)	40	0.3366	0.117%	7.9013	0.518%	0.1125	0.74%	15.426	0.0799%	34.31	8.2862	38.304%
BLOSUM62	(12,1)	60	0.3178	0.12%	5.4247	0.484%	0.0898	0.85%	18.183	0.0836%	66.67	5.4856	39.54%
BLOSUM62	(12,1)	80	0.3044	0.085%	4.2388	0.299%	0.0715	0.61%	20.123	0.0513%	31.31	4.0707	40.723%
BLOSUM62	(12,1)	100	0.2987	0.087%	3.2541	0.557%	0.0663	0.65%	21.748	0.0498%	39.77	3.2152	41.907%
BLOSUM62	(12,1)	150	0.2896	0.081%	1.912	1.049%	0.0562	0.63%	24.663	0.035%	32.49	2.0643	45.026%
BLOSUM62	(12,1)	200	0.2843	0.06%	1.4542	0.639%	0.0512	0.51%	26.822	0.0282%	4.58	1.4829	48.512%
BLOSUM62	(12,1)	250	0.2815	0.055%	0.9651	1.138%	0.0487	0.47%	28.492	0.0207%	6.61	1.1313	52.479%
BLOSUM62	(12,1)	300	0.2761	0.075%	0.8401	1.177%	0.0423	0.69%	29.858	0.0354%	1.49	0.8955	57.031%
BLOSUM62	(12,1)	350	0.2754	0.064%	0.7118	1.017%	0.042	0.59%	31.03	0.0265%	1.13	0.7263	62.275%
BLOSUM62	(12,1)	400	0.2715	0.054%	0.6569	0.769%	0.0374	0.53%	32.034	0.027%	1.26	0.5988	68.34%
BLOSUM62	(14,1)	40	0.3406	0.132%	7.5641	0.593%	0.1191	0.89%	15.411	0.1074%	161.7
BLOSUM62	(14,1)	60	0.3233	0.15%	5.1473	0.636%	0.0958	1.08%	18.072	0.1091%	119.48
BLOSUM62	(14,1)	80	0.3132	0.134%	3.9083	0.529%	0.0828	0.96%	20.031	0.0739%	52.61
BLOSUM62	(14,1)	100	0.3118	0.089%	2.737	0.661%	0.0833	0.71%	21.57	0.056%	46.2
BLOSUM62	(14,1)	150	0.308	0.07%	1.3077	1.383%	0.079	0.57%	24.296	0.0298%	17.41
BLOSUM62	(14,1)	200	0.3039	0.061%	0.9113	1.283%	0.0743	0.53%	26.313	0.0252%	4.03
BLOSUM62	(14,1)	250	0.3021	0.044%	0.5421	1.745%	0.0727	0.39%	27.878	0.0169%	1.69
BLOSUM62	(14,1)	300	0.2995	0.058%	0.4089	2.364%	0.0691	0.55%	29.162	0.0248%	1.43
BLOSUM62	(14,1)	350	0.2982	0.038%	0.4102	1.308%	0.0668	0.37%	30.212	0.0151%	0.76
BLOSUM62	(14,1)	400	0.2964	0.044%	0.3697	1.424%	0.0635	0.46%	31.122	0.0232%	1.12
BLOSUM62	(16,1)	40	0.3423	0.145%	7.4174	0.624%	0.1207	0.98%	15.376	0.1177%	127.67
BLOSUM62	(16,1)	60	0.3266	0.145%	4.9889	0.631%	0.1019	1.02%	18.079	0.0925%	96.12
BLOSUM62	(16,1)	80	0.3158	0.136%	3.7888	0.548%	0.0852	1.1%	19.956	0.111%	102.43
BLOSUM62	(16,1)	100	0.3192	0.099%	2.4005	0.864%	0.0951	0.77%	21.48	0.0526%	38.51
BLOSUM62	(16,1)	150	0.3172	0.07%	1.0875	1.574%	0.0963	0.57%	24.216	0.0246%	22.37
BLOSUM62	(16,1)	200	0.3142	0.052%	0.6405	1.585%	0.0923	0.45%	26.141	0.0175%	1.87
BLOSUM62	(16,1)	250	0.3117	0.056%	0.4447	1.701%	0.0885	0.54%	27.647	0.0283%	5.08
BLOSUM62	(16,1)	300	0.3108	0.041%	0.3838	2.118%	0.0871	0.38%	28.848	0.0119%	0.32
BLOSUM62	(16,1)	350	0.3091	0.034%	0.23	2.586%	0.0845	0.34%	29.91	0.0147%	0.39
BLOSUM62	(16,1)	400	0.3085	0.028%	0.1676	2.554%	0.0838	0.3%	30.808	0.0146%	0.43
BLOSUM62	gapless	40	0.3457	0.141%	7.203	0.712%	0.1298	0.86%	15.437	0.0773%	132.94
BLOSUM62	gapless	60	0.3281	0.151%	4.8936	0.679%	0.104	1.07%	18.06	0.0983%	128.56
BLOSUM62	gapless	80	0.3165	0.163%	3.7511	0.634%	0.0866	1.28%	19.959	0.1208%	95.18
BLOSUM62	gapless	100	0.3224	0.125%	2.3191	1.007%	0.102	0.94%	21.485	0.0514%	11.77
BLOSUM62	gapless	150	0.3255	0.039%	0.8343	1.162%	0.115	0.32%	24.139	0.0078%	0.48
BLOSUM62	gapless	200	0.3262	0.032%	0.3662	3.326%	0.1219	0.3%	26.029	0.0164%	0.9
BLOSUM62	gapless	250	0.3216	0.064%	0.3022	3.597%	0.1113	0.62%	27.51	0.026%	2.57
BLOSUM62	gapless	300	0.3248	0.016%			0.1234	0.49%	28.684	0.0503%	5.33
BLOSUM62	gapless	350	0.3241	0.009%			0.1233	0.22%	29.69	0.0207%	2.49
BLOSUM62	gapless	400	0.322	0.013%			0.1167	0.39%	30.541	0.0371%	2.09
PAM250	(11,3)	40	0.2615	0.154%	5.5852	0.727%	0.0995	0.9%	19.387	0.0882%	96.36	5.6729	20.074%
PAM250	(11,3)	60	0.2373	0.15%	4.4494	0.612%	0.0729	0.97%	23.477	0.0903%	114.5	4.4305	20.788%
PAM250	(11,3)	80	0.2227	0.149%	3.6508	0.554%	0.0585	1.01%	26.61	0.0815%	123.28	3.7091	21.411%
PAM250	(11,3)	100	0.2099	0.139%	3.341	0.56%	0.0468	1.02%	29.293	0.0906%	79.64	3.2262	21.984%
PAM250	(11,3)	150	0.192	0.116%	2.5551	0.4%	0.032	0.9%	34.266	0.0713%	35.65	2.4926	23.302%
PAM250	(11,3)	200	0.1825	0.11%	2.0098	0.355%	0.0262	0.98%	38.115	0.0875%	19.07	2.0666	24.535%
PAM250	(11,3)	250	0.1729	0.11%	1.7807	0.356%	0.0203	1.06%	41.312	0.1004%	18.5	1.7815	25.726%
PAM250	(11,3)	300	0.1671	0.072%	1.5683	0.254%	0.0168	0.64%	43.796	0.0505%	3.63	1.5742	26.896%
PAM250	(11,3)	350	0.1608	0.073%	1.4261	0.237%	0.0135	0.7%	46.08	0.0593%	3.78	1.4151	28.054%
PAM250	(11,3)	400	0.1584	0.052%	1.287	0.184%	0.0125	0.44%	48.005	0.0269%	0.82	1.2882	29.208%
PAM250	(13,3)	40	0.2664	0.117%	5.4163	0.68%	0.1037	0.66%	19.186	0.055%	57.54	5.3367	12.243%
PAM250	(13,3)	60	0.2464	0.079%	4.0672	0.369%	0.0824	0.51%	23.101	0.0435%	26.45	4.0701	12.896%
PAM250	(13,3)	80	0.2336	0.079%	3.2958	0.352%	0.0682	0.56%	26.023	0.0461%	24.76	3.3386	13.491%
PAM250	(13,3)	100	0.2228	0.065%	2.887	0.327%	0.0559	0.48%	28.399	0.0407%	12.07	2.8509	14.058%
PAM250	(13,3)	150	0.2085	0.042%	2.1084	0.203%	0.0414	0.34%	32.797	0.0269%	6.13	2.1136	15.427%
PAM250	(13,3)	200	0.1999	0.039%	1.6797	0.172%	0.0337	0.34%	36.039	0.0269%	1.57	1.6878	16.791%
PAM250	(13,3)	250	0.193	0.03%	1.4174	0.16%	0.0273	0.29%	38.553	0.0237%	1.49	1.4039	18.188%
PAM250	(13,3)	300	0.1891	0.04%	1.1849	0.216%	0.0248	0.37%	40.779	0.0263%	1.86	1.1982	19.64%
PAM250	(13,3)	350	0.1852	0.044%	1.0489	0.257%	0.0219	0.4%	42.617	0.0255%	1.8	1.0407	21.161%
PAM250	(13,3)	400	0.1834	0.058%	0.909	0.353%	0.0204	0.54%	44.1	0.0323%	2.06	0.9154	22.767%
PAM250	(15,3)	40	0.2706	0.09%	5.1148	0.527%	0.1115	0.53%	19.158	0.048%	32.81
PAM250	(15,3)	60	0.252	0.051%	3.753	0.273%	0.0898	0.33%	22.935	0.0261%	12.85
PAM250	(15,3)	80	0.2403	0.046%	2.9795	0.214%	0.0758	0.32%	25.738	0.0252%	7.17
PAM250	(15,3)	100	0.2315	0.036%	2.5361	0.213%	0.0644	0.28%	27.938	0.0245%	4.12
PAM250	(15,3)	150	0.2185	0.035%	1.8127	0.199%	0.0492	0.3%	32.074	0.0264%	4.21
PAM250	(15,3)	200	0.2107	0.056%	1.4225	0.292%	0.0404	0.5%	35.072	0.0376%	3.14
PAM250	(15,3)	250	0.2074	0.051%	1.0914	0.378%	0.0374	0.49%	37.394	0.0367%	4.17
PAM250	(15,3)	300	0.2038	0.05%	0.9403	0.38%	0.034	0.5%	39.377	0.0378%	2.96
PAM250	(15,3)	350	0.2017	0.054%	0.793	0.41%	0.0318	0.57%	41.001	0.0426%	1.68
PAM250	(15,3)	400	0.2014	0.056%	0.6437	0.52%	0.0314	0.59%	42.326	0.0414%	1.05
PAM250	(17,3)	40	0.2734	0.089%	4.8288	0.468%	0.1166	0.54%	19.13	0.0544%	47.17
PAM250	(17,3)	60	0.2551	0.053%	3.5604	0.292%	0.0947	0.34%	22.861	0.0253%	12.72
PAM250	(17,3)	80	0.2442	0.044%	2.8332	0.287%	0.0811	0.3%	25.605	0.021%	4.65
PAM250	(17,3)	100	0.237	0.036%	2.325	0.267%	0.0715	0.27%	27.733	0.021%	4.37
PAM250	(17,3)	150	0.2256	0.043%	1.6046	0.262%	0.0574	0.38%	31.75	0.0305%	5.45
PAM250	(17,3)	200	0.2195	0.058%	1.2004	0.379%	0.0499	0.51%	34.622	0.0341%	2.42
PAM250	(17,3)	250	0.217	0.054%	0.9041	0.511%	0.047	0.54%	36.797	0.0411%	4.89
PAM250	(17,3)	300	0.2144	0.051%	0.7326	0.47%	0.0441	0.5%	38.652	0.0334%	3.01
PAM250	(17,3)	350	0.2136	0.054%	0.5908	0.605%	0.044	0.56%	40.238	0.0351%	2.37
PAM250	(17,3)	400	0.2131	0.062%	0.4726	0.828%	0.0437	0.63%	41.541	0.035%	2.03
PAM250	gapless	40	0.2737	0.078%	4.9254	0.494%	0.1163	0.46%	19.091	0.042%	30.06
PAM250	gapless	60	0.2586	0.032%	3.3695	0.183%	0.1016	0.22%	22.827	0.0178%	2.82
PAM250	gapless	80	0.25	0.026%	2.5857	0.133%	0.0921	0.18%	25.517	0.0128%	1.87
PAM250	gapless	100	0.2439	0.049%	2.0502	0.394%	0.084	0.38%	27.606	0.0287%	7.82
PAM250	gapless	150	0.2341	0.072%	1.3787	0.537%	0.0707	0.61%	31.49	0.0423%	14.51
PAM250	gapless	200	0.2324	0.074%	0.9453	0.649%	0.0709	0.66%	34.209	0.0386%	3.2
PAM250	gapless	250	0.2327	0.066%	0.5876	0.828%	0.0744	0.62%	36.294	0.0323%	4.97
PAM250	gapless	300	0.2331	0.042%	0.3915	0.718%	0.0773	0.42%	37.957	0.0204%	1.32
PAM250	gapless	350	0.233	0.037%	0.2084	1.565%	0.0792	0.36%	39.395	0.012%	0.48
PAM250	gapless	400	0.2324	0.03%	0.1296	3.598%	0.0786	0.29%	40.62	0.0081%	0.32
